# Supplementary material for: Upconversion Nanoparticle-Based Fluorescent Film for Distributed Temperature Monitoring of Mobile Phones’ Integrated Chips
Source: Nanomaterials (Basel). 2023 May 23;13(11):1704. doi: 10.3390/nano13111704 (PMC10254155; doi:10.3390/nano13111704)
Supplement: Supplementary file 1 [file nanomaterials-13-01704-s001.zip]

Archive with 1 entries (1 files):
- nanomaterials-2400309-supplementary.pdf
